# Supplementary material for: Unlocking the Ilex guayusa Potential: Volatile Composition, Antioxidant, Antidiabetic, and Hemolytic Activities, with In Silico Molecular Docking and ADMET Analysis of Hydroethanolic Extracts
Source: Molecules. 2025 Sep 25;30(19):3885. doi: 10.3390/molecules30193885 (PMC12526121; doi:10.3390/molecules30193885)
Supplement: Supplementary file 1 [file molecules-30-03885-s001.zip]

Archive with 1 entries (1 files):
- molecules-3870489-supplementary.pdf
